# Supplementary material for: Dissipation Kinetics and Risk Assessment of Diniconazole, Dinotefuran, Metconazole, and Tebuconazole in Raphanus sativus L
Source: Foods. 2023 Jul 27;12(15):2846. doi: 10.3390/foods12152846 (PMC10417377; doi:10.3390/foods12152846)
Supplement: Supplementary file 1 [file foods-12-02846-s001.zip]

Archive with 1 entries (1 files):
- foods-2499492-supplementary.pdf
